# Supplementary material for: Mindset switching increases the use of 'want-based' over 'should-based' behaviors
Source: PLoS One. 2018 Apr 30;13(4):e0196269. doi: 10.1371/journal.pone.0196269 (PMC5927408; doi:10.1371/journal.pone.0196269)
Supplement: S1 Data — (XLSX) [file pone.0196269.s001.xlsx]

## Sheet: Exp1
SubNoWithoutIdentity	SwitchGroup (switching group = 1, collectivistic group = 2, individualistic group = 3)	Dummy1(switching group = 1, collectivistic group = 0, individualistic group = 0)	Dummy2(switching group = 0, collectivistic group = 1, individualistic group = 0)	WantShouldChoice（1=Scientific Journal, 2=Popular Magazine）	ShouldIntention	WantIntention	SMW	WS_Confirm1	WS_Cconfirm2	WantShouldConfirm	PositiveEmotion	NegativeEmotion	ED1	ED2	EgoDepletion	Gender (1-Male, 2-Female)	Age
1	1	0	0	2	4	5	-1	5	3	2	2	2	2	2	2	2	21
2	1	0	0	2	2	3	-1	6	3	3	2.55556	1	5	5	5	2	22
3	1	0	0	1	7	5	2	6	3	3	3.33333	1.77778	2	3	2.5	2	23
4	1	0	0	2	6	6	0	7	6	1	2.55556	2.11111	4	3	3.5	1	18
5	1	0	0	1	5	6	-1	6	1	5	2	2.22222	5	5	5	2	18
6	1	0	0	2	5	7	-2	7	2	5	1.66667	1.22222	3	4	3.5	2	19
7	1	0	0	2	2	5	-3	7	2	5	2.22222	1	1	1	1	2	19
8	1	0	0	2	5	5	0	7	3	4	2.88889	1.11111	4	4	4	2	21
9	1	0	0	2	3	6	-3	6	1	5	2.11111	2.66667	3	3	3	2	18
10	1	0	0	2	3	6	-3	7	4	3	2.22222	2.66667	4	4	4	2	20
11	1	0	0	2	3	6	-3	4	1	3	3.33333	1.44444	2	4	3	2	23
12	1	0	0	2	2	6	-4	7	1	6	2.11111	1.44444	4	2	3	2	20
13	1	0	0	2	2	6	-4	7	1	6	3.77778	1.22222	3	4	3.5	1	25
14	1	0	0	2	5	6	-1	7	1	6	3.33333	1	2	1	1.5	2	26
15	1	0	0	2	2	5	-3	7	1	6	2.88889	1	4	5	4.5	2	20
16	1	0	0	2	3	5	-2	7	1	6	3.11111	2	4	6	5	2	22
17	1	0	0	1	6	3	3	7	1	6	2	2.22222	5	5	5	1	24
18	1	0	0	1	5	2	3	6	3	3	2.55556	1	2	2	2	2	22
19	1	0	0	2	3	5	-2	7	2	5	3.22222	1	3	3	3	2	21
20	1	0	0	2	5	6	-1	7	2	5	2.77778	1	5	4	4.5	2	19
21	1	0	0	1	6	1	5	5	1	4	2.22222	2.66667	6	4	5	1	21
22	1	0	0	1	5	4	1	6	2	4	1.88889	2.44444	6	5	5.5	1	19
23	1	0	0	1	5	5	0	6	3	3	3.22222	3.88889	5	6	5.5	2	19
24	1	0	0	2	6	7	-1	7	2	5	2.66667	1.66667	4	3	3.5	2	19
25	2	0	1	2	5	6	-1	7	2	5	3.88889	1.33333	4	4	4	2	20
26	2	0	1	1	6	2	4	7	1	6	2.11111	1	5	4	4.5	1	20
27	2	0	1	1	6	3	3	7	4	3	2.44444	2	4	4	4	1	18
28	2	0	1	1	6	5	1	7	1	6	3.66667	1	4	1	2.5	1	24
29	2	0	1	2	3	4	-1	6	5	1	2.88889	1.33333	3	3	3	2	22
30	2	0	1	2	4	5	-1	7	1	6	2.11111	1.55556	3	1	2	2	18
31	2	0	1	2	5	6	-1	7	1	6	2.11111	1.66667	1	1	1	2	19
32	2	0	1	1	1	1	0	6	2	4	1	1.11111	4	6	5	1	20
33	2	0	1	1	5	4	1	7	2	5	2	2	4	6	5	2	20
34	2	0	1	2	3	5	-2	6	2	4	2	2.11111	4	5	4.5	2	21
35	2	0	1	2	3	5	-2	7	1	6	3.77778	1.33333	4	5	4.5	2	22
36	2	0	1	2	3	5	-2	5	2	3	2.44444	2.66667	3	5	4	2	21
37	2	0	1	1	6	6	0	7	4	3	1.44444	1	5	4	4.5	2	20
38	2	0	1	2	6	6	0	7	1	6	2.33333	1.44444	5	3	4	2	21
39	2	0	1	1	5	4	1	7	1	6	1.66667	1.88889	5	6	5.5	1	20
40	2	0	1	2	5	6	-1	7	2	5	2	3	5	4	4.5	2	18
41	2	0	1	1	6	1	5	6	1	5	1.77778	1	2	3	2.5	2	19
42	2	0	1	1	7	2	5	7	1	6	2.22222	1	6	6	6	2	25
43	2	0	1	1	7	2	5	7	1	6	2.33333	1.66667	1	4	2.5	1	23
44	2	0	1	2	5	6	-1	7	1	6	2	1.88889	3	2	2.5	2	19
45	2	0	1	2	5	7	-2	6	3	3	2.88889	1	4	2	3	2	20
46	2	0	1	1	3	5	-2	7	2	5	2.33333	2	4	4	4	2	23
47	2	0	1	2	5	6	-1	3	1	2	2.55556	2.44444	3	3	3	1	24
48	2	0	1	2	5	6	-1	6	2	4	2.55556	1	4	5	4.5	2	19
49	2	0	1	1	3	5	-2	7	3	4	3.44444	1.66667	6	5	5.5	2	25
50	2	0	1	1	5	3	2	7	3	4	2.66667	3	5	4	4.5	1	22
51	3	1	0	2	4	5	-1	5	4	1	2.33333	1	5	4	4.5	1	20
52	3	1	0	2	5	6	-1	6	1	5	2	1	4	3	3.5	2	20
53	3	1	0	2	2	6	-4	7	2	5	2.77778	1.11111	3	4	3.5	2	18
54	3	1	0	2	5	6	-1	6	2	4	3.11111	1.55556	6	5	5.5	1	20
55	3	1	0	2	5	6	-1	6	3	3	2.55556	2	4	5	4.5	2	20
56	3	1	0	2	4	6	-2	6	3	3	2	2.33333	6	6	6	2	19
57	3	1	0	1	6	4	2	6	2	4	3.11111	1.66667	4	5	4.5	1	23
58	3	1	0	2	1	6	-5	7	1	6	2.11111	1	4	5	4.5	2	20
59	3	1	0	2	5	6	-1	5	4	1	1.77778	2	4	5	4.5	1	20
60	3	1	0	2	2	6	-4	5	2	3	3.11111	2.22222	2	2	2	1	18
61	3	1	0	2	5	6	-1	5	3	2	4	1.66667	6	5	5.5	1	21
62	3	1	0	1	6	3	3	7	1	6	1.77778	1	6	7	6.5	2	19
63	3	1	0	2	5	7	-2	7	1	6	4.33333	1	1	5	3	1	23
64	3	1	0	1	6	4	2	7	1	6	4	1	6	3	4.5	2	20
65	3	1	0	2	4	6	-2	7	1	6	3.55556	1.44444	4	7	5.5	2	23
66	3	1	0	1	5	3	2	7	1	6	1.66667	2.22222	4	5	4.5	1	19
67	3	1	0	2	5	6	-1	7	2	5	2.44444	1.88889	4	6	5	2	21
68	3	1	0	1	6	5	1	7	2	5	1.33333	1	5	7	6	2	23
69	3	1	0	2	2	7	-5	7	1	6	1	2.66667	7	7	7	2	21
70	3	1	0	2	1	7	-6	7	1	6	3.55556	2	3	5	4	2	22
71	3	1	0	2	2	6	-4	6	3	3	2.22222	2.11111	6	4	5	2	20
72	3	1	0	2	3	3	0	7	3	4	2	2	7	2	4.5	1	20
73	3	1	0	2	2	6	-4	6	2	4	3.44444	1	6	6	6	2	21
74	3	1	0	2	2	6	-4	7	1	6	2.22222	1.11111	5	5	5	2	20
75	3	1	0	2	6	6	0	7	5	2	3.11111	1.33333	1	2	1.5	2	23
76	3	1	0	2	1	7	-6	7	1	6	4.11111	1.33333	4	5	4.5	2	26
77	3	1	0	2	3	6	-3	6	2	4	2	2.11111	2	4	3	1	22
78	3	1	0	2	1	6	-5	7	1	6	1.66667	3.22222	2	4	3	2	19
79	3	1	0	2	5	7	-2	7	2	5	3.88889	1	4	3	3.5	2	21
80	3	1	0	2	5	6	-1	7	1	6	2	3	5	5	5	2	20
81	3	1	0	2	3	6	-3	5	2	3	2	2.11111	4	6	5	1	18
82	3	1	0	2	2	5	-3	7	1	6	2.11111	1.55556	4	7	5.5	2	21
83	3	1	0	2	5	6	-1	6	4	2	2.66667	1	3	5	4	1	22
84	3	1	0	2	5	6	-1	6	3	3	2.11111	2.44444	3	4	3.5	2	23
85	3	1	0	1	6	5	1	7	1	6	3.11111	1.44444	6	4	5	2	22
86	3	1	0	2	1	7	-6	7	1	6	3.33333	2	2	2	2	2	26
87	3	1	0	2	6	6	0	6	1	5	2.66667	1.33333	4	4	4	2	19
88	3	1	0	2	5	5	0	6	3	3	3	2	3	3	3	1	20
89	3	1	0	1	6	2	4	4	3	1	3.22222	1	6	6	6	1	22
90	3	1	0	1	5	2	3	7	2	5	2.44444	2	6	6	6	1	22
91	3	1	0	2	2	5	-3	7	3	4	1	1.11111	6	6	6	2	21

## Sheet: Exp2
SubNoWithoutIdentity	GroupCode (switching group = 2, concrete mindset group = 1, and abstract mindset group = 3)	Dummy1(switching group = 1, concrete mindset group = 0, abstract mindset group=0)	Dummy2 (switching group = 0, concrete mindset group = 1, and abstract mindset group = 0)	ED1	ED2	NetBahavior1	NetBehavior2	NetBehavior3	NetBehavior4	NetBehavior5	NetBehavior6	NetBehavior7	NetBehavior8	NetBehavior9	NetBehavior10	Gender (0=female, 1=male)	Age	WantOnlineBehavior	ShouldOnlineBehavior	EgoDepletion	SMW
1	1	0	1	6	6	4	6	2	9	7	1	2	2	2	1	1	25	5.6	1.6	6	-4
2	1	0	1	6	1	3	3	6	7	3	6	6	5	5	1	0	23	4.4	4.6	3.5	0.2
3	1	0	1	2	3	6	4	4	4	4	3	6	6	6	5	1	19	4.4	5.2	2.5	0.8
4	1	0	1	6	6	6	7	3	3	4	3	3	3	3	3	1	20	4.6	3	6	-1.6
5	1	0	1	5	2	6	6	6	6	6	3	3	3	3	6	1	26	6	3.6	3.5	-2.4
6	1	0	1	2	1	9	5	8	3	3	1	6	2	8	9	1	22	5.6	5.2	1.5	-0.4
7	1	0	1	6	7	3	1	3	6	6	1	1	1	1	2	1	22	3.8	1.2	6.5	-2.6
8	1	0	1	4	3	6	1	5	7	4	5	7	6	6	6	1	22	4.6	6	3.5	1.4
9	1	0	1	5	2	1	7	4	4	6	6	6	2	2	8	1	23	4.4	4.8	3.5	0.4
10	1	0	1	5	5	6	6	7	7	3	2	2	2	2	2	1	18	5.8	2	5	-3.8
11	1	0	1	5	5	8	1	1	6	6	6	6	6	6	6	0	23	4.4	6	5	1.6
12	1	0	1	5	5	1	1	1	1	1	9	9	9	8	8	1	21	1	8.6	5	7.6
13	1	0	1	1	1	1	1	7	5	1	7	7	7	7	8	1	21	3	7.2	1	4.2
14	1	0	1	5	2	6	2	1	1	1	6	6	3	3	3	1	21	2.2	4.2	3.5	2
15	1	0	1	5	2	1	7	4	4	6	6	6	2	2	8	1	23	4.4	4.8	3.5	0.4
16	1	0	1	5	5	6	6	7	7	3	2	2	2	2	2	1	18	5.8	2	5	-3.8
17	1	0	1	5	5	8	1	1	6	6	6	6	6	6	6	0	23	4.4	6	5	1.6
18	1	0	1	5	5	1	1	1	1	1	9	9	9	8	8	1	21	1	8.6	5	7.6
19	1	0	1	1	1	1	1	7	5	1	7	7	7	7	8	1	21	3	7.2	1	4.2
20	1	0	1	5	2	6	2	1	1	1	6	6	3	3	3	1	21	2.2	4.2	3.5	2
21	2	1	0	5	6	7	7	4	7	4	2	2	4	1	5	1	24	5.8	2.8	5.5	-3
22	2	1	0	4	6	7	3	8	9	1	1	1	1	2	1	1	23	5.6	1.2	5	-4.4
23	2	1	0	4	4	4	5	5	5	5	1	1	1	1	1	1	21	4.8	1	4	-3.8
24	2	1	0	6	6	8	5	5	9	3	1	2	1	4	3	1	18	6	2.2	6	-3.8
25	2	1	0	6	6	8	4	9	3	3	2	4	1	5	5	1	25	5.4	3.4	6	-2
26	2	1	0	6	5	9	7	9	5	3	4	4	4	5	1	1	23	6.6	3.6	5.5	-3
27	2	1	0	7	6	3	4	4	7	6	1	1	1	1	1	1	20	4.8	1	6.5	-3.8
28	2	1	0	6	6	5	8	4	7	2	1	1	2	1	2	1	25	5.2	1.4	6	-3.8
29	2	1	0	5	4	8	8	8	3	3	2	2	4	4	1	0	23	6	2.6	4.5	-3.4
30	2	1	0	5	4	7	7	9	9	9	5	5	5	1	1	1	27	8.2	3.4	4.5	-4.8
31	2	1	0	5	5	6	4	4	4	4	2	1	1	1	2	0	22	4.4	1.4	5	-3
32	2	1	0	6	6	7	4	6	6	6	3	2	2	2	2	1	20	5.8	2.2	6	-3.6
33	2	1	0	8	9	8	8	8	8	5	1	3	4	5	5	1	21	7.4	3.6	8.5	-3.8
34	2	1	0	7	7	7	8	9	6	5	3	2	1	5	4	1	21	7	3	7	-4
35	2	1	0	7	8	8	4	6	6	6	1	1	2	1	6	1	20	6	2.2	7.5	-3.8
36	2	1	0	5	4	8	7	7	3	2	3	3	4	4	2	1	24	5.4	3.2	4.5	-2.2
37	2	1	0	5	5	8	9	9	7	9	1	1	1	1	2	1	24	8.4	1.2	5	-7.2
38	2	1	0	6	5	3	7	4	6	6	2	2	2	2	3	0	23	5.2	2.2	5.5	-3
39	2	1	0	5	7	8	6	8	9	3	7	5	3	5	1	0	21	6.8	4.2	6	-2.6
40	2	1	0	7	7	8	8	3	1	1	5	1	1	1	1	1	22	4.2	1.8	7	-2.4
41	2	1	0	6	3	6	4	4	6	3	3	3	3	4	5	0	23	4.6	3.6	4.5	-1
42	2	1	0	6	4	1	7	5	1	1	1	1	1	1	3	0	22	3	1.4	5	-1.6
43	2	1	0	4	3	9	1	1	1	1	1	1	1	1	1	0	23	2.6	1	3.5	-1.6
44	2	1	0	6	3	2	4	2	1	1	1	1	1	1	1	1	19	2	1	4.5	-1
45	2	1	0	5	4	8	1	8	8	4	1	1	1	1	3	0	19	5.8	1.4	4.5	-4.4
46	2	1	0	4	3	9	9	4	1	2	2	1	1	1	1	1	20	5	1.2	3.5	-3.8
47	3	0	0	5	4	6	3	3	3	4	2	2	3	3	3	0	18	3.8	2.6	4.5	-1.2
48	3	0	0	5	4	3	3	3	3	5	4	4	4	5	4	1	18	3.4	4.2	4.5	0.8
49	3	0	0	4	5	5	3	4	5	2	2	2	2	2	6	1	21	3.8	2.8	4.5	-1
50	3	0	0	4	4	7	4	5	7	3	1	4	2	5	2	1	21	5.2	2.8	4	-2.4
51	3	0	0	4	3	8	8	8	5	4	3	3	3	3	7	1	21	6.6	3.8	3.5	-2.8
52	3	0	0	7	3	3	9	8	8	1	2	1	1	1	1	0	19	5.8	1.2	5	-4.6
53	3	0	0	5	5	7	7	3	3	3	3	6	3	3	3	1	21	4.6	3.6	5	-1
54	3	0	0	5	3	4	4	4	4	4	1	1	1	1	3	1	20	4	1.4	4	-2.6
55	3	0	0	5	4	1	7	7	8	2	5	1	1	1	1	1	25	5	1.8	4.5	-3.2
56	3	0	0	5	3	1	1	1	1	1	5	7	3	5	5	0	21	1	5	4	4
57	3	0	0	7	3	8	1	5	2	2	3	1	1	1	1	0	21	3.6	1.4	5	-2.2
58	3	0	0	5	3	2	2	3	7	3	5	4	3	5	1	0	21	3.4	3.6	4	0.2
59	3	0	0	4	3	7	3	6	7	3	1	1	1	1	7	0	19	5.2	2.2	3.5	-3
60	3	0	0	5	5	7	7	3	3	3	3	6	3	3	3	1	21	4.6	3.6	5	-1
61	3	0	0	5	3	4	4	4	4	4	1	1	1	1	3	1	20	4	1.4	4	-2.6
62	3	0	0	5	4	1	7	7	8	2	5	1	1	1	1	1	25	5	1.8	4.5	-3.2
63	3	0	0	5	3	1	1	1	1	1	5	7	3	5	5	0	21	1	5	4	4
64	3	0	0	7	3	8	1	5	2	2	3	1	1	1	1	0	21	3.6	1.4	5	-2.2
65	3	0	0	5	3	2	2	3	7	3	5	4	3	5	1	0	21	3.4	3.6	4	0.2
66	3	0	0	4	3	7	3	6	7	3	1	1	1	1	7	0	19	5.2	2.2	3.5	-3
67	1	0	1	7	6	3	5	6	5	2	7	5	6	7	2	1	20	4.2	5.4	6.5	1.2
68	1	0	1	6	8	4	7	5	9	4	4	4	6	7	4	0	23	5.8	5	7	-0.8
69	1	0	1	6	5	8	1	1	8	1	1	1	1	7	1	0	19	3.8	2.2	5.5	-1.6
70	1	0	1	7	5	3	1	6	4	5	1	3	1	1	1	1	18	3.8	1.4	6	-2.4
71	1	0	1	6	6	5	5	7	7	3	3	3	3	2	1	0	23	5.4	2.4	6	-3
72	1	0	1	7	5	6	8	5	7	5	3	2	1	1	3	0	21	6.2	2	6	-4.2
73	1	0	1	7	7	5	5	7	8	5	2	2	2	2	1	1	18	6	1.8	7	-4.2
74	1	0	1	5	7	9	3	4	6	1	1	7	7	7	1	0	19	4.6	4.6	6	0
75	1	0	1	5	3	9	2	2	9	2	5	5	4	3	5	1	20	4.8	4.4	4	-0.4
76	1	0	1	4	1	1	5	9	3	6	3	3	5	5	4	1	18	4.8	4	2.5	-0.8
77	1	0	1	6	5	1	2	6	7	1	1	1	2	5	1	0	19	3.4	2	5.5	-1.4
78	1	0	1	6	4	1	8	6	8	8	6	6	3	3	1	0	21	6.2	3.8	5	-2.4
79	1	0	1	4	3	6	5	4	3	3	5	5	5	3	2	0	22	4.2	4	3.5	-0.2
80	1	0	1	6	5	6	5	7	2	5	2	2	2	2	2	0	20	5	2	5.5	-3
81	1	0	1	3	3	3	1	6	1	9	1	1	1	1	1	1	21	4	1	3	-3
82	1	0	1	5	5	9	9	7	5	1	3	3	3	1	1	0	19	6.2	2.2	5	-4
83	1	0	1	3	3	2	3	8	4	8	4	2	2	3	8	0	19	5	3.8	3	-1.2
84	1	0	1	4	7	6	2	7	5	6	2	2	2	3	1	0	18	5.2	2	5.5	-3.2
85	1	0	1	5	7	2	2	6	6	5	1	1	1	1	5	0	18	4.2	1.8	6	-2.4
86	1	0	1	6	5	6	2	7	2	1	1	1	1	1	5	1	18	3.6	1.8	5.5	-1.8
87	2	1	0	5	5	4	5	5	5	4	1	1	1	1	1	0	18	4.6	1	5	-3.6
88	2	1	0	5	5	2	2	2	2	2	2	2	1	1	1	1	18	2	1.4	5	-0.6
89	2	1	0	6	5	8	8	8	8	3	4	7	6	7	5	0	22	7	5.8	5.5	-1.2
90	2	1	0	7	6	8	3	4	2	4	1	1	1	1	4	1	20	4.2	1.6	6.5	-2.6
91	2	1	0	8	8	9	9	9	9	9	1	1	1	1	1	0	19	9	1	8	-8
92	2	1	0	6	7	3	2	4	5	2	1	2	2	1	4	0	20	3.2	2	6.5	-1.2
93	2	1	0	5	4	2	3	6	5	4	4	5	3	5	3	0	24	4	4	4.5	0
94	2	1	0	5	3	7	2	7	3	1	1	1	1	1	1	0	21	4	1	4	-3
95	2	1	0	6	3	9	9	9	9	9	6	6	6	6	6	0	26	9	6	4.5	-3
96	2	1	0	5	3	4	3	3	1	1	4	5	4	1	1	0	18	2.4	3	4	0.6
97	2	1	0	7	6	1	9	6	1	1	7	3	8	4	4	1	25	3.6	5.2	6.5	1.6
98	2	1	0	8	2	6	7	4	9	7	2	4	2	2	1	0	24	6.6	2.2	5	-4.4
99	2	1	0	3	5	7	5	8	7	7	5	5	5	1	4	0	21	6.8	4	4	-2.8
100	2	1	0	7	6	9	3	7	1	8	1	3	1	7	2	0	18	5.6	2.8	6.5	-2.8
101	2	1	0	5	7	3	8	2	1	1	1	1	1	1	1	0	18	3	1	6	-2
102	2	1	0	5	5	3	8	7	1	1	1	1	1	1	1	0	20	4	1	5	-3
103	2	1	0	6	5	3	6	7	4	2	1	1	1	2	7	1	23	4.4	2.4	5.5	-2
104	2	1	0	7	9	7	7	7	7	5	7	2	2	2	5	0	20	6.6	3.6	8	-3
105	2	1	0	6	7	8	3	7	4	4	2	2	2	2	2	1	20	5.2	2	6.5	-3.2
106	2	1	0	6	5	3	2	3	7	4	6	5	3	6	6	0	24	3.8	5.2	5.5	1.4
107	2	1	0	5	2	8	1	2	4	7	1	1	1	1	4	1	21	4.4	1.6	3.5	-2.8
108	2	1	0	6	7	9	3	2	1	3	1	2	2	1	4	0	19	3.6	2	6.5	-1.6
109	2	1	0	6	6	2	2	7	2	2	7	3	5	5	2	1	20	3	4.4	6	1.4
110	2	1	0	5	5	1	1	6	4	2	2	5	1	1	1	0	20	2.8	2	5	-0.8
111	2	1	0	3	3	1	7	4	5	2	1	6	1	1	1	1	20	3.8	2	3	-1.8
112	2	1	0	4	3	8	7	8	5	5	4	3	3	3	6	0	21	6.6	3.8	3.5	-2.8
113	2	1	0	3	4	1	4	2	2	7	2	2	2	2	2	0	19	3.2	2	3.5	-1.2
114	2	1	0	3	4	1	1	4	1	8	8	4	3	3	3	1	20	3	4.2	3.5	1.2
115	2	1	0	3	3	1	5	3	9	7	7	2	2	5	1	0	20	5	3.4	3	-1.6
116	2	1	0	4	4	6	3	3	5	4	3	3	3	3	5	0	22	4.2	3.4	4	-0.8
117	2	1	0	3	3	5	3	3	3	2	1	1	1	1	5	0	20	3.2	1.8	3	-1.4
118	3	0	0	4	2	3	2	4	6	5	1	4	1	1	2	1	19	4	1.8	3	-2.2
119	3	0	0	5	4	1	3	2	1	7	5	7	1	4	7	0	18	2.8	4.8	4.5	2
120	3	0	0	5	8	4	8	5	7	2	1	1	1	2	5	0	21	5.2	2	6.5	-3.2
121	3	0	0	3	2	8	8	9	2	2	1	3	2	8	8	0	18	5.8	4.4	2.5	-1.4
122	3	0	0	5	4	4	2	8	7	4	1	2	5	8	6	1	17	5	4.4	4.5	-0.6
123	3	0	0	3	6	2	1	2	2	2	1	1	1	1	1	0	20	1.8	1	4.5	-0.8
124	3	0	0	3	3	5	5	3	4	3	3	3	3	3	3	0	23	4	3	3	-1
125	3	0	0	6	3	6	5	7	4	5	8	7	6	3	5	1	17	5.4	5.8	4.5	0.4
126	3	0	0	4	3	7	5	8	4	4	4	6	6	3	4	1	20	5.6	4.6	3.5	-1
127	3	0	0	5	5	2	2	2	8	8	2	2	2	2	2	0	21	4.4	2	5	-2.4
128	3	0	0	5	3	1	2	3	1	1	1	1	1	1	1	0	18	1.6	1	4	-0.6
129	3	0	0	3	2	1	2	7	7	1	5	4	1	1	6	0	24	3.6	3.4	2.5	-0.2
130	3	0	0	2	1	9	3	8	1	1	6	5	1	6	2	0	20	4.4	4	1.5	-0.4
131	3	0	0	3	6	1	9	9	1	7	1	1	1	2	7	0	22	5.4	2.4	4.5	-3
132	3	0	0	6	7	7	7	5	4	4	3	3	4	4	6	1	23	5.4	4	6.5	-1.4
133	3	0	0	6	4	2	2	2	8	2	6	6	5	5	8	0	20	3.2	6	5	2.8
134	3	0	0	6	4	7	6	7	3	3	6	3	3	3	5	1	21	5.2	4	5	-1.2
135	3	0	0	6	5	8	8	5	9	2	7	8	2	2	2	0	26	6.4	4.2	5.5	-2.2
136	3	0	0	6	6	6	4	6	6	6	3	3	3	3	3	0	20	5.6	3	6	-2.6
137	3	0	0	7	6	4	2	5	4	2	1	6	6	7	1	0	20	3.4	4.2	6.5	0.8
138	3	0	0	5	6	1	1	4	1	1	2	2	2	5	1	1	18	1.6	2.4	5.5	0.8
139	3	0	0	5	7	6	3	9	2	2	1	5	1	6	7	1	21	4.4	4	6	-0.4

## Sheet: Exp3
SubNoWithoutIdentity	SwitchGroup (switching group =3, Chinese group = 1, English group = 2)	Dummy1 (switching group = 1, Chinese group = 0, English group = 0)	Dummy2 (switching group = 0, Chinese group = 1, English group = 0)	WantShouldChoice（1=Scientific Journal, 2=Popular Magazine）	ShouldIntention	WantIntention	SMW	WS_ReadingConfirm1	WS_ReadingConfirm2	WS_ReadConfirm	ED1	ED2	EgoDepletion	PositiveBMIS	NegativeBMIS	BMISGeneral	MemoryTest	NC1	NC2	NC3R	NC4R	NC5R	NC6	NC7R	NC8R	NC9R	NC10	NC11	NC12R	NC13	NC14	NC15	NC16R	NC17R	NC18	NeedCognition	Gender (1=Male, 2=Female)	Age
1	1	0	1	2	1	7	-6	6	2	4	7	7	7	2.375	1.25	14	5	4	5	5	5	4	4	5	4	4	5	5	5	5	3	2	4	3	2	4.11111	1	20
2	1	0	1	2	2	6	-4	7	3	4	1	1	1	2.625	1.375	16	1	1	1	4	1	2	1	2	1	2	2	1	4	2	1	2	1	5	3	2	2	20
3	1	0	1	1	5	2	3	5	1	4	1	1	1	1	2.25	11	4	5	4	5	3	4	5	5	2	3	5	5	5	4	2	4	4	5	5	4.16667	1	18
4	1	0	1	1	6	5	1	6	2	4	5	3	4	2	2.25	4	4	2	4	4	3	4	4	3	4	4	4	5	4	3	3	3	4	4	4	3.66667	2	21
5	1	0	1	2	2	5	-3	7	1	6	4	4	4	1.625	1.875	11	2	1	3	3	4	4	4	3	4	5	4	4	5	3	2	4	3	4	3	3.5	2	23
6	1	0	1	2	6	6	0	7	1	6	6	6	6	2.25	3	14	2	1	1	3	1	1	4	1	1	1	4	1	4	1	1	2	1	4	1	1.83333	2	22
7	1	0	1	2	5	6	-1	5	2	3	7	7	7	3	1.625	17	4	4	4	3	2	3	5	2	2	2	4	4	5	4	5	4	2	5	4	3.55556	2	21
8	1	0	1	2	2	7	-5	7	1	6	5	5	5	2.375	2.25	17	5	3	4	2	4	4	4	4	4	4	4	4	4	4	4	4	2	4	4	3.72222	1	21
9	1	0	1	1	5	3	2	5	3	2	3	3	3	3.25	2.25	14	2	2	4	4	4	2	4	1	2	3	2	4	4	4	3	3	4	2	4	3.11111	2	20
10	1	0	1	1	6	3	3	7	1	6	3	3	3	3.5	1.125	20	3	4	2	5	5	4	5	5	4	5	5	5	5	4	2	5	4	5	5	4.38889	2	24
11	1	0	1	2	4	6	-2	5	3	2	3	3	3	1.875	2.75	13	4	4	4	4	2	1	3	3	1	4	4	4	5	1	2	2	4	2	4	3	1	20
12	1	0	1	2	2	6	-4	6	4	2	6	6	6	2.125	2.5	16	1	4	4	4	4	5	4	4	4	5	4	5	5	4	4	4	3	4	4	4.16667	2	20
13	1	0	1	2	5	6	-1	7	1	6	2	2	2	3.875	1.25	19	5	3	4	4	3	4	4	4	3	4	4	3	4	3	3	4	4	4	2	3.55556	2	22
14	1	0	1	2	4	5	-1	4	2	2	5	4	4.5	1.75	1.75	12	4	3	4	4	3	2	3	4	4	4	4	4	4	3	3	4	2	5	3	3.5	1	24
15	1	0	1	2	5	6	-1	7	2	5	5	5	5	2.125	2.125	14	1	2	4	5	4	2	2	5	3	5	4	3	5	4	4	4	5	4	2	3.72222	2	20
16	1	0	1	2	2	7	-5	6	2	4	7	7	7	2.375	2.25	16	1	3	3	3	3	3	4	4	3	3	3	3	4	3	4	3	3	3	3	3.22222	2	19
17	1	0	1	2	5	6	-1	7	1	6	7	7	7	2.625	1.875	16	1	2	2	2	2	2	2	1	3	2	4	2	2	2	4	2	2	2	4	2.33333	2	18
18	1	0	1	2	5	6	-1	7	1	6	3	3	3	2.5	2.125	14	3	2	2	2	1	2	3	1	1	1	3	2	2	2	2	2	2	1	4	1.94444	2	19
19	1	0	1	2	2	6	-4	6	3	3	6	6	6	1.875	2.5	13	4	2	4	4	2	2	2	2	2	2	3	2	4	2	4	2	1	2	3	2.5	1	19
20	1	0	1	2	5	6	-1	7	3	4	5	5	5	1.75	2	17	4	4	5	5	5	4	4	5	2	5	4	3	4	4	3	4	5	2	4	4	2	22
21	1	0	1	2	2	6	-4	6	2	4	7	7	7	2.625	1.75	11	0	2	2	3	2	2	4	1	2	4	4	2	3	2	2	2	4	4	1	2.55556	2	21
22	1	0	1	1	6	6	0	7	2	5	4	5	4.5	2.75	1.5	16	3	1	3	4	3	3	5	4	3	4	4	3	5	1	4	3	4	5	4	3.5	2	20
23	1	0	1	2	5	6	-1	7	1	6	6	5	5.5	3.5	1.375	20	2	5	5	5	5	5	5	5	1	5	5	5	5	5	2	5	4	5	2	4.38889	2	19
24	1	0	1	1	5	3	2	5	2	3	3	3	3	3.25	1.375	18	7	3	4	4	5	4	4	5	3	4	4	5	4	3	3	3	4	4	4	3.88889	1	28
25	1	0	1	2	3	7	-4	6	3	3	7	5	6	2.375	1.5	13	6	4	4	4	4	4	4	4	5	4	5	4	5	4	3	4	1	4	4	3.94444	2	24
26	1	0	1	2	3	7	-4	6	3	3	5	5	5	2.125	2.75	10	4	2	2	2	2	2	4	2	4	2	4	3	4	3	4	2	4	2	2	2.77778	2	20
27	1	0	1	2	5	7	-2	7	1	6	7	7	7	3.375	1.75	19	3	4	4	4	2	4	4	4	2	4	2	4	4	2	1	4	2	4	2	3.16667	2	20
28	1	0	1	1	6	5	1	7	1	6	2	2	2	3	1.5	18	6	2	2	4	2	2	2	2	2	1	1	2	5	2	4	2	2	2	4	2.38889	2	17
29	1	0	1	2	2	6	-4	6	3	3	5	3	4	2.5	1.625	14	4	2	2	2	2	2	3	3	2	4	3	2	3	2	2	2	2	4	2	2.44444	2	20
30	1	0	1	2	3	6	-3	7	1	6	2	2	2	2.625	2.5	16	1	3	2	2	2	2	4	2	4	2	4	4	4	2	3	2	4	4	3	2.94444	2	18
31	1	0	1	2	2	6	-4	6	1	5	4	4	4	2	2.25	17	5	2	2	3	2	2	4	3	2	2	3	2	3	2	4	3	3	4	2	2.66667	2	21
32	1	0	1	2	4	5	-1	6	4	2	5	5	5	2.625	1.875	12	1	4	4	4	4	4	4	5	4	5	4	4	2	4	4	4	4	5	4	4.05556	2	20
33	1	0	1	1	5	4	1	7	2	5	3	3	3	2	1.75	10	0	2	3	4	2	4	4	1	1	4	4	4	4	2	2	1	4	2	3	2.83333	2	19
34	1	0	1	2	3	5	-2	6	4	2	6	6	6	2.5	1.5	14	5	3	4	4	3	4	4	4	3	4	3	3	3	2	3	3	4	4	4	3.44444	2	19
35	1	0	1	2	2	6	-4	5	3	2	5	5	5	2.5	1.625	18	1	3	2	4	2	3	4	4	1	3	4	3	4	3	2	2	3	3	3	2.94444	2	21
36	1	0	1	2	4	6	-2	7	1	6	5	5	5	2.125	2.5	11	1	3	4	3	2	3	4	4	2	5	4	4	4	2	4	1	1	5	4	3.27778	1	21
37	2	0	0	2	5	7	-2	7	1	6	3	3	3	3.75	1.25	21	2	4	5	5	2	4	5	4	1	2	5	5	5	4	4	4	4	5	4	4	2	23
38	2	0	0	1	6	3	3	7	1	6	3	4	3.5	2.375	2.75	9	5	1	2	2	2	1	4	4	4	2	3	4	5	4	2	2	1	4	3	2.77778	2	21
39	2	0	0	1	6	5	1	6	3	3	3	4	3.5	2.875	1.375	18	3	4	4	4	4	4	4	4	3	4	3	4	4	4	3	3	4	4	4	3.77778	2	27
40	2	0	0	2	1	3	-2	4	1	3	5	3	4	2.5	2.25	16	4	2	4	4	4	2	4	4	1	4	2	4	5	4	1	2	2	1	4	3	1	20
41	2	0	0	2	3	3	0	5	3	2	3	3	3	2.875	1.5	14	2	3	2	2	3	3	4	4	2	4	4	2	3	2	1	3	3	2	2	2.72222	2	22
42	2	0	0	2	2	6	-4	6	1	5	6	6	6	2	2.625	11	4	2	4	4	2	2	4	2	1	4	4	2	4	2	1	2	2	2	2	2.55556	2	20
43	2	0	0	2	5	6	-1	7	1	6	6	6	6	2.75	1.75	16	4	2	3	4	3	2	3	2	4	4	4	3	3	2	2	3	3	4	4	3.05556	2	20
44	2	0	0	2	1	7	-6	7	1	6	7	7	7	2.5	1.875	18	3	3	2	3	2	2	3	2	2	3	2	3	4	3	1	2	2	4	2	2.5	2	21
45	2	0	0	2	2	5	-3	6	3	3	5	5	5	2.25	2.25	11	2	3	3	3	2	2	4	2	2	2	3	3	4	4	2	3	3	4	4	2.94444	2	23
46	2	0	0	1	7	5	2	7	1	6	3	2	2.5	2.25	1.75	16	1	4	5	4	4	4	4	5	2	5	5	5	5	4	3	5	5	5	4	4.33333	1	20
47	2	0	0	2	3	7	-4	6	1	5	6	6	6	2.5	1.75	14	2	2	2	3	2	2	4	3	2	3	4	4	4	2	2	3	4	2	3	2.83333	2	19
48	2	0	0	2	1	6	-5	7	1	6	6	6	6	2.375	2.375	12	3	3	3	4	2	3	4	2	4	1	3	2	3	3	2	2	2	4	4	2.83333	2	24
49	2	0	0	1	6	6	0	3	1	2	6	6	6	2.875	1.375	15	4	2	4	4	4	4	4	4	1	4	4	4	4	2	5	4	4	5	4	3.72222	2	20
50	2	0	0	2	5	6	-1	6	2	4	5	4	4.5	2.5	1.875	15	3	3	4	4	2	2	5	3	2	2	3	4	4	4	2	3	2	4	4	3.16667	2	20
51	2	0	0	1	6	1	5	7	4	3	2	2	2	3.25	1.375	21	5	2	4	3	4	4	4	4	1	4	4	4	4	3	2	3	2	4	4	3.33333	2	19
52	2	0	0	2	3	5	-2	7	3	4	6	6	6	2.125	2.75	8	2	2	2	2	2	3	3	3	2	2	2	2	3	2	2	2	4	4	4	2.55556	2	19
53	2	0	0	2	2	5	-3	6	4	2	6	6	6	2.125	2.25	16	4	2	2	3	3	2	3	2	2	2	3	2	4	2	2	2	2	4	3	2.5	2	20
54	2	0	0	1	5	5	0	5	2	3	5	5	5	2.75	1.375	17	3	4	4	4	4	4	4	4	2	4	4	4	4	2	2	4	4	4	3	3.61111	2	24
55	2	0	0	1	6	3	3	7	1	6	5	2	3.5	1.875	2.25	9	4	2	4	5	4	4	4	4	2	4	5	4	4	3	5	3	4	4	4	3.83333	1	20
56	2	0	0	1	5	3	2	7	1	6	2	3	2.5	2.875	1.375	20	2	2	3	2	2	4	2	2	2	4	4	3	4	3	3	2	2	4	4	2.88889	1	19
57	2	0	0	2	5	4	1	7	4	3	5	5	5	2	2.375	11	2	2	4	3	4	4	4	4	4	4	4	4	4	2	4	3	3	4	4	3.61111	2	22
58	2	0	0	2	1	7	-6	7	1	6	6	6	6	3.5	1	19	1	1	4	2	2	4	4	4	1	4	4	4	4	4	1	1	5	4	4	3.16667	2	23
59	2	0	0	1	6	5	1	7	1	6	5	5	5	2.375	2.875	14	3	2	3	2	2	4	4	3	2	1	3	2	5	2	1	2	1	4	4	2.61111	2	20
60	2	0	0	1	5	5	0	6	4	2	6	5	5.5	2.75	1.125	16	0	4	4	4	4	4	4	4	4	5	4	4	4	5	3	4	3	2	4	3.88889	2	23
61	2	0	0	2	4	6	-2	4	2	2	5	6	5.5	1.875	2.25	12	6	4	2	4	2	3	2	2	2	2	2	2	4	2	2	3	4	3	4	2.72222	2	18
62	2	0	0	2	5	6	-1	7	1	6	6	6	6	3.375	2.375	19	5	5	5	4	4	4	4	4	4	5	4	4	5	5	4	4	4	4	4	4.27778	2	23
63	2	0	0	2	3	7	-4	6	1	5	7	7	7	2.375	3.125	10	2	4	4	4	3	4	4	4	4	4	4	3	5	3	3	2	4	2	3	3.55556	2	18
64	2	0	0	2	3	5	-2	7	3	4	6	3	4.5	2.125	2.25	16	3	3	2	4	3	2	2	3	4	3	4	3	4	2	1	1	3	4	4	2.88889	2	20
65	2	0	0	2	5	7	-2	6	4	2	5	5	5	2.5	1.625	14	3	4	4	5	4	4	4	4	4	4	5	4	4	4	4	3	4	2	4	3.94444	2	21
66	2	0	0	1	6	3	3	5	3	2	4	4	4	2.25	2.125	11	5	3	2	4	4	4	4	4	2	4	4	4	4	2	4	3	4	2	4	3.44444	1	19
67	2	0	0	2	2	6	-4	6	3	3	6	5	5.5	3.75	2.125	15	2	4	4	4	4	2	4	4	4	4	4	3	4	4	2	4	3	4	2	3.55556	2	19
68	2	0	0	2	5	6	-1	7	1	6	5	6	5.5	2.875	1.625	18	2	2	4	4	2	5	5	4	4	4	4	4	4	4	1	2	4	5	5	3.72222	2	23
69	2	0	0	2	2	5	-3	7	1	6	7	7	7	2.75	2.125	9	3	4	5	4	3	4	4	4	1	4	5	2	4	2	1	3	2	4	5	3.38889	2	20
70	2	0	0	2	5	6	-1	7	1	6	3	3	3	2.5	2.125	15	1	4	4	4	1	4	5	4	2	2	4	4	5	3	4	3	2	3	4	3.44444	2	19
71	3	1	0	2	3	6	-3	7	1	6	7	7	7	2.625	1.5	18	2	4	5	5	4	5	5	5	2	4	4	4	5	3	4	5	4	4	4	4.22222	2	19
72	3	1	0	2	4	5	-1	7	1	6	5	5	5	3.125	1.5	17	2	4	4	5	4	4	4	4	4	4	4	5	4	4	3	4	4	4	4	4.05556	2	22
73	3	1	0	2	5	6	-1	7	2	5	6	6	6	3.25	2.25	17	1	2	4	4	3	3	4	2	3	2	5	4	2	4	4	4	3	2	2	3.16667	2	20
74	3	1	0	2	5	6	-1	7	5	2	5	5	5	3.25	1.75	19	3	4	4	4	4	3	4	4	2	5	5	5	5	4	3	4	4	4	4	4	2	21
75	3	1	0	2	5	5	0	6	3	3	6	4	5	3.25	2.625	16	0	5	5	5	5	5	5	5	5	4	5	5	5	5	4	5	4	5	5	4.83333	2	20
76	3	1	0	2	3	5	-2	4	1	3	5	5	5	2	2.125	14	3	2	3	4	4	2	4	2	4	4	3	2	4	2	2	2	2	4	4	3	2	20
77	3	1	0	2	1	7	-6	7	1	6	7	7	7	3.125	2.625	21	1	2	3	2	2	2	4	4	2	2	3	4	3	3	4	2	4	2	4	2.88889	2	22
78	3	1	0	1	5	4	1	7	4	3	3	4	3.5	2.375	1.625	15	3	2	4	5	5	2	3	4	1	4	4	3	3	2	1	3	4	4	4	3.22222	1	20
79	3	1	0	2	5	6	-1	7	1	6	4	4	4	1.5	2	8	4	3	4	4	4	4	4	5	4	4	4	4	4	3	2	4	3	5	3	2.77778	2	21
80	3	1	0	2	5	6	-1	7	2	5	5	5	5	2.125	2.625	8	4	2	3	4	2	2	4	4	2	2	4	4	4	2	2	3	2	4	4	3	2	20
81	3	1	0	2	2	6	-4	5	2	3	3	4	3.5	2.375	2.875	12	5	2	2	3	2	2	3	2	3	3	3	2	4	2	1	1	4	4	4	2.61111	2	19
82	3	1	0	2	3	7	-4	6	1	5	6	6	6	1.375	3.25	5	2	2	4	4	4	2	5	2	3	5	5	5	5	5	3	4	5	4	5	4	2	19
83	3	1	0	2	5	7	-2	6	1	5	7	7	7	2	2.125	17	0	2	4	2	2	3	4	4	2	2	2	5	2	3	1	4	1	4	4	2.83333	2	30
84	3	1	0	2	5	6	-1	7	1	6	5	3	4	2.875	1.125	20	4	4	4	5	4	4	4	5	2	3	3	4	4	2	4	4	4	4	4	3.77778	2	20
85	3	1	0	1	4	4	0	6	2	4	3	4	3.5	2.75	2	16	2	3	4	4	4	4	4	4	2	4	4	4	4	4	3	3	4	4	3	3.66667	2	20
86	3	1	0	2	2	5	-3	7	1	6	6	6	6	2.625	2.375	16	0	3	4	4	4	4	4	4	2	4	4	4	4	4	3	4	4	3	4	3.72222	2	23
87	3	1	0	2	5	7	-2	7	2	5	5	5	5	1.5	2	15	0	2	2	2	2	2	4	2	2	4	3	1	4	2	1	2	4	3	1	2.38889	2	20
88	3	1	0	2	3	6	-3	7	1	6	7	6	6.5	2.875	2.25	16	3	2	4	3	3	2	3	1	3	2	2	1	4	2	4	2	2	4	4	4.66667	1	25
89	3	1	0	2	2	6	-4	5	3	2	6	6	6	1.75	2.5	9	3	2	2	3	2	3	4	2	2	3	2	2	3	2	1	3	3	2	3	2.44444	2	19
90	3	1	0	2	3	6	-3	7	2	5	5	5	5	3.375	1.625	19	2	4	4	4	4	4	4	4	2	4	5	5	4	4	1	5	3	4	5	3.88889	2	22
91	3	1	0	2	5	7	-2	7	1	6	2	5	3.5	2.875	1.25	16	1	1	4	4	4	2	4	4	2	5	4	1	5	4	2	4	4	2	4	3.33333	1	21
92	3	1	0	2	5	6	-1	6	2	4	7	6	6.5	2.75	2.375	15	4	4	4	4	4	3	4	4	2	3	4	4	4	4	3	4	3	4	4	3.66667	2	21
93	3	1	0	2	1	7	-6	7	1	6	7	7	7	2.125	3	10	2	2	3	2	3	2	4	4	4	4	4	4	4	4	2	4	2	4	4	3.33333	1	22
94	3	1	0	2	1	7	-6	4	1	3	6	6	6	2.5	2.625	10	0	2	2	4	2	2	4	4	2	4	4	4	4	2	2	3	4	4	4	3.16667	2	19
95	3	1	0	2	5	7	-2	4	2	2	6	6	6	1.875	2.625	11	5	2	3	3	2	1	1	1	2	2	2	2	4	2	4	1	1	1	3	2.05556	1	20
96	3	1	0	2	4	6	-2	5	3	2	5	6	5.5	2.875	2.375	10	4	4	4	4	3	4	4	4	2	4	4	4	4	4	2	4	5	4	4	3.77778	2	19
97	3	1	0	2	3	6	-3	7	1	6	7	7	7	2.625	2.625	17	2	2	4	2	4	2	4	4	1	4	4	4	2	2	4	3	5	2	4	3.16667	2	19
98	3	1	0	2	2	7	-5	7	1	6	7	7	7	2.625	2.25	12	2	4	4	4	4	4	5	5	4	4	5	4	5	4	4	4	2	2	4	4	2	20
99	3	1	0	2	2	6	-4	7	1	6	6	6	6	2.625	2.125	13	2	2	2	4	2	2	2	3	2	2	2	2	2	2	4	2	2	2	4	2.38889	2	18
100	3	1	0	2	5	6	-1	7	2	5	6	6	6	3.875	1.625	19	0	4	4	4	3	4	4	4	3	4	5	5	4	4	4	4	4	4	4	4	2	24
101	3	1	0	2	1	5	-4	7	1	6	6	5	5.5	1.375	2.625	5	6	1	1	2	1	4	1	2	2	2	3	3	4	1	1	1	1	2	1	1.83333	2	20
102	3	1	0	2	3	5	-2	6	4	2	5	4	4.5	2	2.375	12	4	2	3	4	2	2	2	2	1	2	1	3	4	1	2	1	2	4	3	2.27778	2	18
103	3	1	0	2	5	6	-1	5	2	3	5	5	5	2.125	2.25	9	3	2	2	2	2	4	4	4	4	4	4	4	4	2	2	3	4	4	4	3.27778	2	20
104	3	1	0	2	2	6	-4	6	3	3	6	6	6	2.625	1.875	15	1	4	2	2	2	3	4	2	2	2	3	3	4	3	3	3	2	4	4	2.88889	1	21
105	3	1	0	2	2	6	-4	6	2	4	6	4	5	2.5	2	15	4	2	2	4	3	3	3	2	2	4	3	4	4	2	4	3	2	4	4	3.05556	2	20
106	3	1	0	2	5	6	-1	7	4	3	6	6	6	2.75	1.625	18	4	2	2	4	2	2	2	2	2	2	3	2	3	2	2	2	2	2	2	2.22222	1	19
107	3	1	0	2	1	7	-6	4	1	3	7	7	7	1.5	1.5	14	2	1	2	3	2	3	3	2	4	2	2	3	3	2	1	1	4	3	2	2.38889	2	20

## Sheet: Exp4
SubNoWithoutIdentity	SwitchGroup (switching group =3, Chinese group = 1, English group = 2)	Dummy1 (switching group = 1, Chinese group = 0, English group = 0)	Dummy2 (switching group = 0, Chinese group = 1, English group = 0)	FoodWantShouldChoice (1=Apple, 2=Sweet)	WantIntention	ShouldIntention	SMW	ED1	ED2	EgoDeple	BMISGeneral	PosBMIS	NegBMIS	Gender (1=Male, 2=Female)	Age
1	1	0	1	1	7	6	1	6	6	6	15	2.25	3	2	22
2	2	0	0	1	7	4	3	2	2	2	14	2.5	1.625	2	21
3	3	1	0	2	1	7	-6	7	7	7	14	1.5	1.5	2	20
4	1	0	1	2	7	7	0	6	6	6	16	2.75	1.5	2	20
5	2	0	0	1	7	6	1	3	4	3.5	15	2.125	2.25	2	20
6	3	1	0	2	4	7	-3	7	7	7	19	2.625	1.5	2	19
7	1	0	1	2	3	6	-3	4	5	4.5	12	1.75	1.75	1	24
8	2	0	0	2	5	7	-2	6	6	6	12	2.375	2.375	2	22
9	3	1	0	2	5	6	-1	6	6	6	16	2.125	2.25	2	20
10	1	0	1	1	5	4	1	4	4	4	12	2.125	2.5	1	21
11	2	0	0	2	3	5	-2	5	5	5	17	2.75	1.375	2	24
12	3	1	0	1	5	5	0	5	3	4	15	2.5	2	2	20
13	1	0	1	2	3	7	-4	3	3	3	14	2.5	1.625	2	20
14	2	0	0	1	5	3	2	3	3	3	16	2.125	2.25	2	20
15	3	1	0	1	5	7	-2	5	5	5	15	2.75	2.375	2	21
16	1	0	1	2	5	7	-2	2	2	2	14	2.125	2.125	2	20
17	2	0	0	1	7	5	2	1	1	1	16	2.25	1.75	1	20
18	3	1	0	2	5	7	-2	5	6	5.5	20	3.875	1.625	2	24
19	1	0	1	1	6	3	3	3	3	3	15	2.375	2.25	2	21
20	2	0	0	2	6	7	-1	2	3	2.5	8	2.375	2.75	2	21
21	3	1	0	2	3	7	-4	6	6	6	14	2.625	2.125	2	18
22	1	0	1	1	7	7	0	1	1	1	15	2.375	2.25	2	19
23	2	0	0	2	6	7	-1	4	5	4.5	11	1.875	2.25	2	18
24	3	1	0	1	7	3	4	3	4	3.5	16	2.875	2.25	2	23
25	2	0	0	1	6	5	1	2	1	1.5	18	2.875	1.625	2	23
26	3	1	0	2	6	7	-1	4	4	4	14	2.5	1.5	2	20
27	1	0	1	2	5	7	-2	4	5	4.5	18	3	1.5	2	17
28	2	0	0	2	2	7	-5	7	7	7	10	2.375	3.125	2	18
29	3	1	0	2	1	7	-6	3	3	3	10	2.5	2.625	2	19
30	1	0	1	2	4	7	-3	2	2	2	10	2	1.75	2	19
31	2	0	0	1	6	5	1	5	2	3.5	12	1.875	2.25	1	20
32	3	1	0	2	4	7	-3	3	3	3	16	2.875	2.5	2	18
33	1	0	1	2	5	6	-1	6	6	6	11	2.625	1.75	2	21
34	2	0	0	2	4	6	-2	5	3	4	18	2.5	1.875	2	20
35	3	1	0	2	2	6	-4	5	5	5	16	2.75	2	2	20
36	1	0	1	1	7	3	4	1	1	1	19	3.75	1.375	1	20
37	2	0	0	1	5	4	1	3	3	3	12	2.25	2.25	2	23
38	3	1	0	2	5	6	-1	4	5	4.5	8	1.5	2	2	20
39	1	0	1	1	7	3	4	4	3	3.5	8	2.125	2.75	2	20
40	2	0	0	1	7	5	2	4	3	3.5	17	3	2	2	20
41	3	1	0	2	5	6	-1	5	5	5	8	2.125	2.625	2	20
42	1	0	1	1	7	5	2	5	5	5	21	3.875	1.25	2	22
43	2	0	0	2	2	7	-5	5	3	4	20	2.875	1.375	2	19
44	3	1	0	2	3	6	-3	5	5	5	19	3	1.875	2	20
45	1	0	1	1	6	4	2	3	3	3	20	3	1	1	19
46	2	0	0	2	5	7	-2	6	7	6.5	16	2.5	1.875	2	21
47	3	1	0	2	4	5	-1	3	3	3	16	2.375	2.25	2	21
48	1	0	1	1	7	6	1	3	3	3	14	2.5	2.125	2	19
49	2	0	0	1	6	5	1	5	4	4.5	19	3.375	2.375	2	23
50	3	1	0	1	5	3	2	3	3	3	19	2.875	1.125	2	20
51	1	0	1	2	5	6	-1	5	5	5	14	2.5	1.625	2	21
52	2	0	0	1	7	6	1	5	3	4	14	2.875	1.375	2	20
53	3	1	0	2	1	7	-6	7	7	7	11	2.125	3	2	22
54	1	0	1	1	6	5	1	5	6	5.5	21	3.125	1.625	1	19
55	2	0	0	2	2	7	-5	5	5	5	12	3	2	2	20
56	3	1	0	2	1	7	-6	7	7	7	14	1.5	2	2	21
57	2	0	0	1	6	4	2	3	5	4	8	2.125	2.625	2	18
58	3	1	0	2	4	7	-3	7	7	7	17	2	2.125	2	20
59	1	0	1	1	7	4	3	3	2	2.5	18	1.75	2	2	22
60	2	0	0	2	3	7	-4	5	5	5	15	2.5	2.125	2	19
61	3	1	0	2	3	6	-3	7	6	6.5	10	1.75	2.5	2	19
62	1	0	1	1	6	5	1	3	3	3	14	2.5	2.25	2	19
63	2	0	0	1	7	5	2	5	5	5	14	2.375	2.625	2	21
64	1	0	1	2	3	6	-3	5	5	5	5	2	2.25	2	21
65	3	1	0	2	5	7	-2	7	7	7	17	3.125	2.625	2	22
66	1	0	1	2	2	7	-5	5	1	3	16	2.625	1.375	2	20
67	2	0	0	2	4	6	-2	5	5	5	16	2.25	1.875	2	23
68	3	1	0	2	1	7	-6	7	7	7	17	2.75	1.625	2	19
69	1	0	1	1	6	7	-1	4	4	4	20	3.625	1.5	2	24
70	2	0	0	2	6	7	-1	4	5	4.5	9	2.125	2.75	2	19
71	3	1	0	2	4	6	-2	5	4	4.5	12	2.375	2.875	2	19
72	1	0	1	1	6	5	1	6	6	6	17	3	1.625	2	21
73	2	0	0	2	4	6	-2	6	6	6	18	2.875	1.375	2	23
74	3	1	0	2	2	5	-3	6	4	5	14	2.375	1.625	1	20
75	1	0	1	2	6	6	0	5	5	5	11	1.625	1.875	2	23
76	2	0	0	2	4	6	-2	6	6	6	16	2.5	2.25	2	20
77	3	1	0	2	5	7	-2	6	6	6	20	3.375	1.625	2	22
78	1	0	1	2	5	6	-1	6	6	6	16	2.375	2.625	2	20
79	3	1	0	1	6	6	0	4	4	4	9	2.75	2.25	2	23
80	2	0	0	1	3	3	0	4	4	4	14	2.875	1.5	2	22
81	1	0	1	2	2	7	-5	3	3	3	13	1.875	2.75	2	20
82	3	1	0	1	7	5	2	5	6	5.5	19	3.25	1.75	1	19
83	2	0	0	2	4	6	-2	5	5	5	16	2.75	1.125	2	23
84	3	1	0	2	1	6	-5	3	3	3	11	1.875	2.625	1	20
85	3	1	0	2	4	6	-2	6	5	5.5	16	2.625	1.875	2	21
86	1	0	1	2	5	7	-2	3	3	3	14	2.875	1.5	2	24
87	3	1	0	2	4	5	-1	5	5	5	16	3	2.125	2	23
88	3	1	0	1	7	6	1	5	5	5	12	1.375	3.25	2	19
89	3	1	0	1	7	5	2	2	2	2	16	2.625	2.375	2	23
